# Supplementary material for: Optimizing Depth-of-Discharge in Li-Rich Halide All-Solid-State Batteries for Enhanced Capacity and Cycling Stability
Source: Materials (Basel). 2026 Apr 1;19(7):1409. doi: 10.3390/ma19071409 (PMC13073891; doi:10.3390/ma19071409)
Supplement: Supplementary file 1 [file materials-19-01409-s001.zip]

Archive with 1 entries (1 files):
- materials-4151370-supplementary.pdf
